# Supplementary material for: Identification of Mosquito Bloodmeals Collected in Diverse Habitats in Malaysian Borneo Using COI Barcoding
Source: Trop Med Infect Dis. 2020 Apr 1;5(2):51. doi: 10.3390/tropicalmed5020051 (PMC7344668; doi:10.3390/tropicalmed5020051)
Supplement: Supplementary file 1 [file tropicalmed-05-00051-s001.zip]

Archive with 5 entries (3 files):
- tropicalmed-702383 proof-done supple/
- tropicalmed-702383 proof-done supple/Supplementary-files_tropicalmed-702383.03122020/
- tropicalmed-702383 proof-done supple/Supplementary-files_tropicalmed-702383.03122020/SF1_mosquito_bloodmeal_identifications.xlsx
- tropicalmed-702383 proof-done supple/Supplementary-files_tropicalmed-702383.03122020/SF2_failed_mosquito_amplicons.xlsx
- tropicalmed-702383 proof-done supple/Supplementary-files_tropicalmed-702383.03122020/tropicalmed-702383 supplementary.docx
