# Supplementary material for: Identification of Mosquito Bloodmeals Collected in Diverse Habitats in Malaysian Borneo Using COI Barcoding
Source: Trop Med Infect Dis. 2020 Apr 1;5(2):51. doi: 10.3390/tropicalmed5020051 (PMC7344668; doi:10.3390/tropicalmed5020051)
Supplement: Supplementary file 1 [file tropicalmed-05-00051-s001.zip › tropicalmed-702383 proof-done supple/Supplementary-files_tropicalmed-702383.03122020/SF1_mosquito_bloodmeal_identifications.xlsx]

## Sheet: Sheet1
Sample ID	Site ID	Project	Land Cover Type	Mosquito Family	Mosquito Subfamily	Mosquito Tribe	Mosquito Genus	Mosquito Species	Molecular support of Mosquito Identity (Y/N)	Mosquito COI-5P Sequence Length	Closest BLAST Match	% Identity	Accession of Closest BLAST Match	Host COI-5P Sequence Length	Host Class	Host Family	Host Species	Host Species Common Name	% Identity to Closest BLAST Match	Accession of Closest BLAST Match
007	F_301	OP	Primary forest	Culicidae	Culicinae	Culicini	Culex		N	267	Multiple genera	0.94	NA	500	Reptillia	Agamidae	Agamidae family	Iguanian lizard	0.77	KF691712.1
061	PO_592	OP	Oil Palm	Culicidae	Culicinae	Aedini	Aedes	albopictus	N					369	Mammalia	Hominidae	Homo sapiens	Human	0.99	MH359212.1
071	F_29	OP	Secondary Forest	Culicidae	Culicinae	Culicini	Culex		N					459	Reptillia	Varanidae	Varanus salvator	Monitor lizard	0.98	EU747731.1
114	F_36	OP	Secondary Forest	Culicidae	Culicinae	Aedini	Aedes	albopictus	N					266	Mammalia	Hominidae	Homo sapiens	Human	0.97	MG646087.1
K_032	HOMMR	KK	Rural built-up	Culicidae	Culicinae	Aedini	Aedes	albopictus	N					485	Mammalia	Suidae	Sus scrofa	Wild boar	1	MF398979.1
K_007	FRMLR	KK	Mixed agriculture	Culicidae	Culicinae	Aedini	Aedes	albopictus	N					505	Mammalia	Hominidae	Homo sapiens	Human	1	MG773629.1
138	PO_630	OP	Oil Palm	Culicidae	Culicinae	Aedini	Aedes	albopictus	N					497	Mammalia	Hominidae	Homo sapiens	Human	1	MH571406.1
217	PO_593	OP	Oil Palm	Culicidae	Culicinae	Aedini	Aedes	albopictus	N					285	Mammalia	Hominidae	Homo sapiens	Human	1	MH918089.1
374	F_343	OP	Secondary Forest	Culicidae	Culicinae	Uranotaeniini	Uranotaenia		N					281	Amphibia	Dicroglossidae	Limnonectes leporinus	Giant river frog	0.9	JF743762.1
445	PO_584	OP	Oil Palm	Culicidae	Culicinae	Aedini	Aedes	albopictus	N					285	Mammalia	Hominidae	Homo sapiens	Human	1	MH918089.1
446	F_123	OP	Secondary Forest	Culicidae	Culicinae	Uranotaeniini	Uranotaenia		N	276	Multiple genera	0.9	NA	391	Amphibia	Megophryidae	Leptobrachium hendricksoni	Thai spadefoot toad	0.98	MG386477.1
449	PO_530	OP	Oil Palm	Culicidae	Culicinae	Aedini	Aedes	albopictus	N					285	Mammalia	Hominidae	Homo sapiens	Human	1	MH918089.1
456	F_306	OP	Secondary Forest	Culicidae	Culicinae	Aedini	Aedes	albopictus	N					281	Mammalia	Hominidae	Homo sapiens	Human	1	MH983007.1
447	F_123	OP	Secondary Forest	Culicidae	Culicinae	Uranotaeniini	Uranotaenia		N					554	Reptillia	Scincidae	Amphiglossus anosyensis	Skink lizard	0.83	JQ909246.1
450	F_180	OP	Secondary Forest	Culicidae	Culicinae	Uranotaeniini	Uranotaenia		N					568	Amphibia	Megophryidae	Leptobrachium hendricksoni	Thai spadefoot toad	0.98	MG386477.1
451	PO_617	OP	Oil Palm	Culicidae	Culicinae	Uranotaeniini	Uranotaenia		N					505	Amphibia	Dicroglossidae	Limnonectes leporinus	Giant river frog	0.91	JF743762.1
452	F_168	OP	Secondary Forest	Culicidae	Culicinae	Culicini	Culex	pallidothorax	N	267	Multiple genera	0.94	NA	557	Aves	Timaliidae	Macronous gularis	Yellow breasted babbler	0.97	JQ175303.1
448	F_77	OP	Secondary Forest	Culicidae	Culicinae	Uranotaeniini	Uranotaenia		N					438	Amphibia	Dicroglossidae	Limnonectes leporinus	Giant river frog	0.91	JF743762.1
457	F_306	OP	Secondary Forest	Culicidae	Anophelinae		Anopheles		Y	276	Anopheles fragilis	0.96	KF564689.1	551	Mammalia	Tragulidae	Tragulus javanicus	Java mouse-deer	0.99	LN873134.1
458	F_306	OP	Secondary Forest	Culicidae	Culicinae	Culicini	Culex	quinquefasciatus	N	276	Multiple genera	0.9	NA	421	Reptillia	Agamidae	Phrynocephalus scutellatus	Toadhead agama	0.77	KF691712.1
459	F_246	OP	Secondary Forest	Culicidae	Culicinae	Sabethini	Topomyia		N	276	Multiple genera	0.92	NA	544	Reptillia	Agamidae	Phrynocephalus reticulatus	Toadhead agama	0.77	KF691709.1
460	F_76	OP	Secondary Forest	Culicidae	Culicinae	Culicini	Culex	vorax	N	276	Multiple genera	0.94	NA	529	Mammalia	Cynocephalidae	Cynocephalus variegatus	Flying lemur	0.99	AJ428849.1
462	F_175	OP	Secondary Forest	Culicidae	Culicinae	Culicini	Culex	quinquefasciatus	N					570	Reptillia	Agamidae	Phrynocephalus reticulatus	Toadhead agama	0.77	KF691709.1
463	F_193	OP	Secondary Forest	Culicidae	Culicinae	Sabethini	Tripteroides		N	275	Multiple genera	0.92	NA	579	Reptillia	Agamidae	Draco blanfordii	Blandfords flying lizard	0.85	MG935465.1
464	F_236	OP	Secondary Forest	Culicidae	Culicinae	Culicini	Culex	quinquefasciatus	N					562	Reptillia	Agamidae	Phrynocephalus reticulatus	Toadhead agama	0.77	KF691709.1
100	F_13	OP	Secondary Forest	Culicidae	Culicinae	Uranotaeniini	Uranotaenia		N					317	Amphibia	Dicroglossidae	Limnonectes leporinus	Giant river frog	0.9	JF743762.1
102	F_316	OP	Secondary Forest	Culicidae	Culicinae	Aedini	Armigeres		N	276	Multiple genera	0.92	NA	445	Mammalia	Cervidae	Muntiacus sp. Borneo	Barking deer	1	KY052155.1
106	F_86	OP	Secondary Forest	Culicidae	Culicinae	Uranotaeniini	Uranotaenia		N					313	Amphibia	Dicroglossidae	Limnonectes leporinus	Giant river frog	0.9	JF743762.1
110	F_136	OP	Secondary Forest	Culicidae	Culicinae	Uranotaeniini	Uranotaenia		N					537	Reptillia	Scincidae	Oligosoma inconsipicuum	Cryptic skink lizard	0.82	KC349565.1
117	F_291	OP	Secondary Forest	Culicidae	Culicinae	Uranotaeniini	Uranotaenia		N	276	Multiple genera	0.9	NA	490	Amphibia	Dicroglossidae	Limnonectes leporinus	Giant river frog	0.91	JF743762.1
005	SF_001	LC	Secondary Forest	Culicidae	Culicinae	Uranotaeniini	Uranotaenia		N					586	Aves	Remizidae	Remiz pendulinus	Eurasian penduline tit (bird)	0.81	KJ555367.1
008	SF_001	LC	Secondary Forest	Culicidae	Culicinae	Mansoniini	Mansonia	bonneae	N					481	Mammalia	Hominidae	Homo sapiens	Human	1	MH444452.1
009	SF_001	LC	Secondary Forest	Culicidae					Y	563	Culicidae	0.92	KP845058.1	576	Mammalia	Cynocephalidae	Cynocephalus variegatus	Flying lemur	1	AJ428849.1
059	R_003	LC	Rural built-up	Culicidae	Culicinae	Culicini	Culex	quinquefasciatus	N					288	Mammalia	Canidae	Canis lupus familiaris	Dog	1	KM061528.1
079	R_006	LC	Rural built-up	Culicidae	Culicinae	Culicini	Culex	quinquefasciatus	N					278	Mammalia	Canidae	Canis lupus familiaris	Dog	1	MH105047.1
121	R_008	LC	Rural built-up	Culicidae	Culicinae	Culicini	Culex	quinquefasciatus	N					557	Aves	Phasianidae	Gallus gallus	Red jungle fowl (domestic chicken)	1	KY039437.1
151	SF_008	LC	Secondary Forest	Culicidae	Culicinae	Culicini	Culex		N					287	Aves	Pittidae	Pitta nympha	Fairy pitta (bird)	0.97	KM070535.1
152	SF_008	LC	Secondary Forest	Culicidae	Culicinae	Culicini	Culex		N					569	Aves	Pittidae	Pitta nympha	Fairy pitta (bird)	0.97	KM070535.1
166	R_001	LC	Rural built-up	Culicidae	Culicinae	Culicini	Culex	quinquefasciatus	N					568	Aves	Phasianidae	Gallus gallus	Red jungle fowl (domestic chicken)	1	KY039437.1
167	R_001	LC	Rural built-up	Culicidae	Culicinae	Culicini	Culex	quinquefasciatus	N					575	Aves	Phasianidae	Gallus gallus	Red jungle fowl (domestic chicken)	0.99	KY039437.1
168	R_001	LC	Rural built-up	Culicidae	Culicinae	Culicini	Culex	quinquefasciatus	N					562	Aves	Phasianidae	Gallus gallus	Red jungle fowl (domestic chicken)	1	KY039437.1
169	R_001	LC	Rural built-up	Culicidae	Culicinae	Culicini	Culex	quinquefasciatus	N					568	Aves	Phasianidae	Gallus gallus	Red jungle fowl (domestic chicken)	0.99	KY039437.1
173	R_001	LC	Rural built-up	Culicidae	Culicinae	Culicini	Culex	quinquefasciatus	N					367	Mammalia	Suidae	Sus scrofa	Wild boar	1	KY661881.1
174	R_001	LC	Rural built-up	Culicidae	Culicinae	Culicini	Culex	quinquefasciatus	N					568	Aves	Phasianidae	Gallus gallus	Red jungle fowl (domestic chicken)	1	KY039437.1
181	G_005	LC	Grassland	Culicidae	Culicinae	Uranotaeniini	Uranotaenia		N	276	Multiple genera	0.9	NA	481	Mammalia	Suidae	Sus barbatus	Wild boar	0.98	KP789021.1
196	G_007	LC	Grassland	Culicidae	Culicinae	Aedini	Aedes	albopictus	N					568	Mammalia	Suidae	Sus barbatus	Wild boar	0.99	KP789021.1
205	SF_011	LC	Secondary Forest	Culicidae	Culicinae	Uranotaeniini	Uranotaenia		N	276	Multiple genera	0.9	NA	571	Reptillia	Scincidae	Oligosoma ornatum	Ornate skink	0.82	KC349604.1
253	G_008	LC	Grassland	Culicidae	Culicinae	Culicini	Culex		N					586	Mammalia	Suidae	Sus scrofa	Wild boar	1	JN601075.1
254	G_008	LC	Grassland	Culicidae	Culicinae	Culicini	Culex		N					614	Mammalia	Suidae	Sus scrofa	Wild boar	1	KY661881.1
288	R_013	LC	Rural built-up	Culicidae	Culicinae	Aedini	Aedes	albopictus	N					574	Mammalia	Suidae	Sus scrofa	Wild boar	1	JN601075.1
289	R_013	LC	Rural built-up	Culicidae	Culicinae	Aedini	Aedes	albopictus	N					336	Mammalia	Suidae	Sus scrofa	Wild boar	0.98	AK231105.1
295	R_013	LC	Rural built-up	Culicidae	Culicinae	Culicini	Culex	quinquefasciatus	N					575	Mammalia	Suidae	Sus scrofa	Wild boar	1	KY661881.1
320	R_015	LC	Rural built-up	Culicidae	Culicinae	Culicini	Culex		N	276	Multiple genera	0.99	NA	568	Aves	Phasianidae	Gallus gallus	Red jungle fowl (domestic chicken)	1	MF598735.1
321	R_015	LC	Rural built-up	Culicidae	Culicinae	Culicini	Culex		N					579	Mammalia	Suidae	Sus scrofa	Wild boar	1	KY661881.1
322	R_015	LC	Rural built-up	Culicidae	Culicinae	Culicini	Culex		N					462	Mammalia	Suidae	Sus scrofa	Wild boar	1	MF398983.1
323	R_015	LC	Rural built-up	Culicidae	Culicinae	Culicini	Culex	tritaeniorhynchus	Y	593	Culex tritaeniorhynchus	1	MF178231.1	557	Mammalia	Suidae	Sus barbatus	Wild boar	0.99	KP789021.1
324	R_015	LC	Rural built-up	Culicidae	Culicinae	Culicini	Culex		N					319	Mammalia	Hominidae	Homo sapiens	Human	1	MH983007.1
325	R_015	LC	Rural built-up	Culicidae	Culicinae	Culicini	Culex		N					568	Aves	Phasianidae	Gallus gallus	Red jungle fowl (domestic chicken)	1	KY264677.1
326	R_015	LC	Rural built-up	Culicidae	Culicinae	Culicini	Culex		N					492	Mammalia	Suidae	Sus scrofa	Wild boar	1	MF143597.1
327	R_015	LC	Rural built-up	Culicidae	Culicinae	Culicini	Culex		N					225	Mammalia	Suidae	Sus scrofa	Wild boar	0.95	MF398979.1
328	R_015	LC	Rural built-up	Culicidae	Culicinae	Culicini	Culex		N					561	Amphibia	Ranidae	Hylarana erythraea	Common green frog	0.9	KR087698.1
329	R_015	LC	Rural built-up	Culicidae	Culicinae	Culicini	Culex	gelidus	N					575	Mammalia	Hominidae	Homo sapiens	Human	1	MH983007.1
330	R_015	LC	Rural built-up	Culicidae	Culicinae	Culicini	Culex	tritaeniorhynchus	Y	619	Culex tritaeniorhynchus	1	MF178231.1	245	Mammalia	Hominidae	Homo sapiens	Human	0.99	MH983007.1
331	R_015	LC	Rural built-up	Culicidae	Culicinae	Culicini	Culex		N					353	Mammalia	Hominidae	Homo sapiens	Human	0.99	MF696054.1
332	R_015	LC	Rural built-up	Culicidae	Culicinae	Culicini	Culex		N					379	Mammalia	Muridae	Rattus tiomanicus	Malayian field rat	0.99	FR775808.1
333	R_015	LC	Rural built-up	Culicidae	Culicinae	Culicini	Culex		N					511	Mammalia	Hominidae	Homo sapiens	Human	1	MH918089.1
334	R_015	LC	Rural built-up	Culicidae	Culicinae	Culicini	Culex		N					306	Mammalia	Suidae	Sus barbatus	Wild boar	0.98	KP789021.1
335	R_015	LC	Rural built-up	Culicidae	Culicinae	Culicini	Culex		N					554	Mammalia	Suidae	Sus barbatus	Wild boar	0.99	KP789021.1
339	R_015	LC	Rural built-up	Culicidae	Culicinae	Culicini	Culex	quinquefasciatus	N					557	Mammalia	Suidae	Sus scrofa	Wild boar	1	KY661881.1
341	R_015	LC	Rural built-up	Culicidae	Culicinae	Culicini	Culex	gelidus	N					452	Mammalia	Suidae	Sus barbatus	Wild boar	0.99	KP789021.1
342	R_015	LC	Rural built-up	Culicidae	Culicinae	Culicini	Culex	gelidus	Y	275	Culex gelidus	0.99	HQ398894.1	568	Mammalia	Suidae	Sus scrofa	Wild boar	1	JN601075.1
343	R_015	LC	Rural built-up	Culicidae	Culicinae	Culicini	Culex	gelidus	N					568	Mammalia	Suidae	Sus scrofa	Wild boar	1	KY661881.1
344	R_015	LC	Rural built-up	Culicidae	Culicinae	Culicini	Culex	gelidus	Y	276	Culex gelidus	0.98	KF564753.1	540	Mammalia	Suidae	Sus barbatus	Wild boar	0.99	KP789021.1
345	R_015	LC	Rural built-up	Culicidae	Culicinae	Culicini	Culex	gelidus	N					557	Mammalia	Suidae	Sus scrofa	Wild boar	1	KY661881.1
347	PS_002	LC	Swamp forest	Culicidae	Culicinae	Uranotaeniini	Uranotaenia		N					504	Amphibia	Ranidae	Rana italica	Italian stream frog	0.84	KX241528.1
361	PS_003	LC	Swamp forest	Culicidae	Culicinae	Aedini			N					551	Mammalia	Hominidae	Homo sapiens	Human	1	MH444452.1
362	PS_003	LC	Swamp forest	Culicidae	Culicinae	Aedini			N	276	Multiple genera	0.9	NA	567	Mammalia	Hominidae	Homo sapiens	Human	1	MH444452.1
363	PS_003	LC	Swamp forest	Culicidae	Culicinae	Aedini			N					540	Mammalia	Hominidae	Homo sapiens	Human	1	MG773629.1
364	PS_003	LC	Swamp forest	Culicidae	Culicinae	Aedini			N					543	Mammalia	Hominidae	Homo sapiens	Human	1	MH983007.1
374	PS_003	LC	Swamp forest	Culicidae	Culicinae	Culicini	Culex		N					322	Mammalia	Hominidae	Homo sapiens	Human	0.99	MH983007.1
379	G_014	LC	Grassland	Culicidae	Culicinae	Aedini	Aedes	albopictus	N					415	Mammalia	Hominidae	Homo sapiens	Human	1	MH177820.1
387	G_014	LC	Grassland	Culicidae	Culicinae	Aedini	Aedes	albopictus	N					504	Mammalia	Hominidae	Homo sapiens	Human	1	MH177820.1
444	SF_014	LC	Secondary Forest	Culicidae	Culicinae	Culicini	Culex		N					350	Reptillia	Agamidae	Draco blanfordii	Blandfords flying lizard	0.89	MG935465.1
452	Ag_011	LC	Fish Farm	Culicidae	Culicinae	Culicini	Culex		N					247	Mammalia	Hominidae	Homo sapiens	Human	1	MH983007.1
472	PS_005	LC	Swamp forest	Culicidae	Culicinae	Culicini	Culex		N					315	Reptillia	Varanidae	Varanus salvator	Monitor lizard	0.98	AB980996.1
485	U_009	LC	Urban built-up	Culicidae	Culicinae	Culicini	Culex	quinquefasciatus	N					555	Aves	Columbidae	Streptopelia chinensis	Spotted dove (bird)	1	JQ176290.1
489	U_009	LC	Urban built-up	Culicidae	Culicinae	Culicini	Culex	quinquefasciatus	N					562	Aves	Phasianidae	Gallus gallus	Red jungle fowl (domestic chicken)	1	KY039437.1
514	PS_007	LC	Swamp forest	Culicidae	Culicinae	Aedini			N					352	Mammalia	Hominidae	Homo sapiens	Human	0.96	KY782200.1
515	PS_007	LC	Swamp forest	Culicidae	Culicinae	Aedini			N	276	Multiple genera	0.9	NA	392	Mammalia	Hominidae	Homo sapiens	Human	1	MF523152.1
516	PS_007	LC	Swamp forest	Culicidae	Culicinae	Aedini			N					453	Mammalia	Hominidae	Homo sapiens	Human	1	MH918089.1
517	PS_007	LC	Swamp forest	Culicidae	Culicinae	Aedini			N					424	Mammalia	Hominidae	Homo sapiens	Human	1	MF523152.1
555	PS_009	LC	Swamp forest	Culicidae	Culicinae	Aedini			N					317	Mammalia	Hominidae	Homo sapiens	Human	0.99	MH983007.1
657	U_016	LC	Urban built-up	Culicidae	Culicinae	Culicini	Culex	quinquefasciatus	N					568	Aves	Phasianidae	Gallus gallus	Red jungle fowl (domestic chicken)	1	MF598735.1
658	U_016	LC	Urban built-up	Culicidae	Culicinae	Culicini	Culex	quinquefasciatus	N					562	Aves	Phasianidae	Gallus gallus	Red jungle fowl (domestic chicken)	1	MF598735.1
669	Ag_017	LC	Durian Farm	Culicidae	Culicinae	Culicini	Culex		N					575	Aves	Strigidae	Ketupa ketupu	Buffy fish owl	0.99	MK932887.1
670	Ag_017	LC	Durian Farm	Culicidae	Culicinae	Culicini	Culex		N					313	Mammalia	Hominidae	Homo sapiens	Human	1	MH983007.1
689	SF_017	LC	Secondary Forest	Culicidae	Culicinae	Culicini	Culex		N					562	Aves	Pittidae	Pitta nympha	Fairy pitta (bird)	0.97	KJ680302.1
690	SF_017	LC	Secondary Forest	Culicidae	Culicinae	Culicini	Culex		N					567	Aves	Pittidae	Pitta nympha	Fairy pitta (bird)	0.97	KJ680302.1
691	SF_017	LC	Secondary Forest	Culicidae	Culicinae	Culicini	Culex		N					393	Reptillia	Agamidae	Draco blanfordii	Blandfords flying lizard	0.84	MG935465.1
730	Ag_016	LC	Lime farm	Culicidae	Culicinae	Culicini	Culex		N					320	Mammalia	Hominidae	Homo sapiens	Human	0.99	HM852880.1
732	Ag_016	LC	Lime farm	Culicidae	Culicinae	Culicini	Culex		N					282	Mammalia	Hominidae	Homo sapiens	Human	0.9	MG952838.1
733	B_021	LC	Barren	Culicidae	Culicinae	Aedini	Aedes	albopictus	N					557	Mammalia	Hominidae	Homo sapiens	Human	1	MH177820.1
769	PF_014	LC	Primary Forest	Culicidae	Culicinae	Aedini	Aedes	albopictus	Y	614	Aedes albopictus	1	KY982339.1	414	Mammalia	Hominidae	Homo sapiens	Human	0.96	MH918089.1
785	PS_015	LC	Swamp forest	Culicidae	Culicinae	Aedini			N					525	Mammalia	Hominidae	Homo sapiens	Human	1	MH983007.1
801	PS_016	LC	Swamp forest	Culicidae	Culicinae	Aedini			N					478	Mammalia	Hominidae	Homo sapiens	Human	1	MH359208.1
826	PS_017	LC	Swamp forest	Culicidae	Culicinae	Culicini	Culex		N					562	Reptillia	Varanidae	Varanus salvator komaini	Asian water monitor	0.98	AB980996.1
853	PF_016	LC	Primary Forest	Culicidae	Culicinae	Culicini	Culex		N					560	Aves	Fringillidae	Euphonia luteicapilla	Yellow-crowned euphonia (bird)	0.8	JQ174817.1
884	PF_017	LC	Primary Forest	Culicidae	Culicinae	Culicini	Culex		Y	612	Culex okinawae	0.91	AB738153.1	452	Mammalia	Tarsiidae	Cephalopachus bancanus	Horsfields Tarsier	0.96	AF348159.1
885	PF_017	LC	Primary Forest	Culicidae	Culicinae	Uranotaeniini	Uranotaenia		N	276	Multiple genera	0.9	NA	551	Aves	Remizidae	Remiz pendulinus	Eurasian penduline tit (bird)	0.81	KJ555367.1
909	PS_012	LC	Swamp forest	Culicidae	Culicinae	Aedini			N					465	Mammalia	Hominidae	Homo sapiens	Human	0.99	MH444452.1
910	PS_012	LC	Swamp forest	Culicidae	Culicinae	Aedini			Y	569	Aedes unknown	0.9	KM917968.1	451	Mammalia	Hominidae	Homo sapiens	Human	0.99	MH918089.1
911	PS_012	LC	Swamp forest	Culicidae	Culicinae	Aedini			N					522	Mammalia	Hominidae	Homo sapiens	Human	1	MH983007.1
923	R_020	LC	Rural built-up	Culicidae	Culicinae	Culicini	Culex	quinquefasciatus	N					551	Aves	Phasianidae	Gallus gallus	Red jungle fowl (domestic chicken)	0.99	KY039437.1
935	PS_020	LC	Swamp forest	Culicidae	Culicinae	Aedini			N					467	Mammalia	Hominidae	Homo sapiens	Human	1	MH177820.1
936	PS_020	LC	Swamp forest	Culicidae	Culicinae	Aedini			N					317	Mammalia	Hominidae	Homo sapiens	Human	1	MH177820.1
944	PS_020	LC	Swamp forest	Culicidae	Culicinae	Uranotaeniini	Uranotaenia		N					538	Amphibia	Dicroglossidae	Leptobrachium hendricksoni	Thai spadefoot toad	0.98	MG386477.1
