# Supplementary material for: Identification of Mosquito Bloodmeals Collected in Diverse Habitats in Malaysian Borneo Using COI Barcoding
Source: Trop Med Infect Dis. 2020 Apr 1;5(2):51. doi: 10.3390/tropicalmed5020051 (PMC7344668; doi:10.3390/tropicalmed5020051)
Supplement: Supplementary file 1 [file tropicalmed-05-00051-s001.zip › tropicalmed-702383 proof-done supple/Supplementary-files_tropicalmed-702383.03122020/SF2_failed_mosquito_amplicons.xlsx]

## Sheet: Sheet1
Sample ID	Site ID	Project	Land Cover Type	Mosquito Family	Mosquito Subfamily	Mosquito Tribe	Mosquito Genus	Mosquito Species
057	F_232	OP	Secondary Forest	Culicidae	Culicinae	Aedini	Aedes	albopictus
062	F_200	OP	Secondary Forest	Culicidae	Culicinae	Aedini	Aedes	albopictus
005	F_261	OP	Secondary Forest	Culicidae	Culicinae	Aedini	Aedes	niveus
065	PO_487	OP	Oil Palm	Culicidae	Culicinae	Aedini	Aedes	albopictus
082	PO_606	OP	Oil Palm	Culicidae	Culicinae	Aedini	Aedes	gardnerii imitator
F_210_001	F_210	OP	Secondary Forest	Culicidae	Culicinae	Aedini	Armigeres	subalbutus
F_210_002	F_210	OP	Secondary Forest	Culicidae	Culicinae	Aedini	Armigeres	subalbutus
F_210_003	F_210	OP	Secondary Forest	Culicidae	Culicinae	Aedini	Armigeres	subalbutus
F_161_001	F_161	OP	Secondary Forest	Culicidae	Culicinae	Aedini	Armigeres	subalbutus
454	PO_477	OP	Oil Palm	Culicidae	Culicinae	Aedini	Aedes	albopictus
453	F_212	OP	Primary forest	Culicidae	Culicinae	Uranotaeniini	Uranotaenia
312	F_115	OP	Secondary Forest	Culicidae	Culicinae	Aedini
461	F_250	OP	Primary forest	Culicidae	Culicinae	Culicini	Culex	quinquefasciatus
105	F_86	OP	Secondary Forest	Culicidae	Culicinae	Culicini	Culex	cinctellus
109	F_136	OP	Secondary Forest	Culicidae	Culicinae	Uranotaeniini	Uranotaenia
70	PS_001	LC	Rural built-up	Culicidae	Culicinae	Culicini	Culex	quinquefasciatus
119	R_008	LC	Rural built-up	Culicidae	Culicinae	Culicini	Culex	quinquefasciatus
692	SF_017	LC	Secondary Forest	Culicidae	Culicinae	Culicini	Culex
